# Supplementary material for: TLR4 Asp299Gly (rs4986790) polymorphism and coronary artery disease: a meta-analysis
Source: PeerJ. 2015 Nov 26;3:e1412. doi: 10.7717/peerj.1412 (PMC4671173; doi:10.7717/peerj.1412)
Supplement: Supplemental Information 2 [file peerj-03-1412-s004.zip]

Archive with 16 entries (13 files):
- Raw Data and R Code/
- Raw Data and R Code/Code/
- Raw Data and R Code/Code/Question_1_A_G.R
- Raw Data and R Code/Code/Question_1_DominantModel.R
- Raw Data and R Code/Code/Question_1_RecessiveModel.R
- Raw Data and R Code/Code/Question_1_SuperDominantModel.R
- Raw Data and R Code/Code/Question_2_Model_1.R
- Raw Data and R Code/Code/Question_2_Model_2.R
- Raw Data and R Code/Code/Question_3.R
- Raw Data and R Code/Code/Question_4_1_Statin_AA_vs_Statin_AG_GG.R
- Raw Data and R Code/Code/Question_4_2_No_Statin_AA_vs_No_Statin_AG_GG.R
- Raw Data and R Code/Data/
- Raw Data and R Code/Data/Question_1.csv
- Raw Data and R Code/Data/Question_2.csv
- Raw Data and R Code/Data/Question_3.csv
- Raw Data and R Code/Data/Question_4.csv
