# Supplementary material for: TLR4 Asp299Gly (rs4986790) polymorphism and coronary artery disease: a meta-analysis
Source: PeerJ. 2015 Nov 26;3:e1412. doi: 10.7717/peerj.1412 (PMC4671173; doi:10.7717/peerj.1412)
Supplement: Supplemental Information 2 [file peerj-03-1412-s004.zip › Raw Data and R Code/Code/Question_1_DominantModel.R]

###load data: read raw data from *.csv file
###rawData = read.csv(file.choose())
rawData = read.csv(
  "F:\\6. Planing\\2015.03.21-CR-Paper-TLR4\\Data\\CSV\\Question_1.csv", 
  header = TRUE, 
  sep = ",", 
  quote="\"", 
  dec=".", 
  fill = TRUE, 
  comment.char = "*"
)

###show data
#fix(rawData)

###prepare functions
##make mate analysis using Random-Effects Model
META_ANALYSIS_OR_DL = function(DATA)
{
  #load libray
  library("metafor")
  
  #meta analysis
  metaAnlysis = rma.uni(
    ai = DATA$a,
    bi = DATA$b,
    ci = DATA$c,
    di = DATA$d,
    data = DATA, 
    measure = "OR",
    method = "DL",
    slab = paste(DATA$author, DATA$year, sep = ", ")
  )
}


META_ANALYSIS_OR_REML = function(DATA)
{
  #load libray
  library("metafor")
  
  #meta analysis
  metaAnlysis = rma.uni(
    ai = DATA$a,
    bi = DATA$b,
    ci = DATA$c,
    di = DATA$d,
    data = DATA, 
    measure = "OR",
    method = "REML",
    slab = paste(DATA$author, DATA$year, sep = ", ")
  )
}

#make regression mate analysis using Random-Effects Model
META_REGRESSION_ANALYSIS_OR_DL = function(DATA, MODS)
{
  
  #load libray
  library("metafor")
  
  #meta regression analysis
  meta_Regression_Anlysis = rma.uni(
    ai = DATA$a,
    bi = DATA$b,
    ci = DATA$c,
    di = DATA$d,
    data = DATA, 
    mods = MODS,
    measure = "OR",
    method = "DL",
    slab = paste(
      DATA$author, 
      DATA$year, sep = ", ")
  )
}

#make regression mate analysis using Random-Effects Model
META_REGRESSION_ANALYSIS_OR_REML = function(DATA, MODS)
{
  
  #load libray
  library("metafor")
  
  #meta regression analysis
  meta_Regression_Anlysis = rma.uni(
    ai = DATA$a,
    bi = DATA$b,
    ci = DATA$c,
    di = DATA$d,
    data = DATA, 
    mods = MODS,
    measure = "OR",
    method = "REML",
    slab = paste(
      DATA$author, 
      DATA$year, sep = ", ")
  )
}

###The following code includes four models of question 1 in the paper: 
##1. A Allele v.s. G Allele;
##2. Dominant Model; 
##3. Recessive Model;
##4. Super-dominant Model.

###Every model include following seven five aspects:
##(1) Data Preparing;
##(2) Heterogeneity Analysis, i.e. General meta analysis;
##(3) Evalution of Publication Bias: i.e. Egger test and Begg test;
##(4) Meta Regression Analysis;
##(5) Subgroup Analysis;
##(6) Sensitivity Analysis;
##(7) Cumulative Meta-analysis.


###2. Dominant Model; 
###--------------------------------------------------------------###
##(1) Data Preparing;

#set cases and controls
#the number of occur in cases
a = rawData$AA_Cases
#the number of no-occur in cases
b = rawData$GG_Cases + rawData$AG_Cases
#the number of total cases
n1 = a + b
#the number of occur in controls
c = rawData$AA_Controls
#the number of no-occur in controls
d = rawData$GG_Controls + rawData$AG_Controls
#the number of total controls
n2 = c + d

#set data for OR
Data_for_OR_Calcultion = data.frame(
  author = rawData$Study, 
  year = rawData$Year,
  a, b, n1, 
  c, d, n2
)

#show data
fix(Data_for_OR_Calcultion)


###--------------------------------------------------------------###
##(2) Heterogeneity Analysis, i.e. General meta analysis;

#make mate analysis using Random-Effects Model
# heterogeneity_Analysis_Results = 
#   META_ANALYSIS_OR_DL(Data_for_OR_Calcultion)

heterogeneity_Analysis_Results = 
  META_ANALYSIS_OR_REML(Data_for_OR_Calcultion)

#show analysis results
heterogeneity_Analysis_Results

#show analysis results by forest graph
forest(heterogeneity_Analysis_Results, atransf = exp, xlim = c(-3,4))
text(-3, 15, "Author(s) and Year", pos = 4)
text(4, 15, "Odds Ratio [95% CI]", pos = 2)


###--------------------------------------------------------------###
##(3) Evalution of Publication Bias: i.e. Egger test and Begg test;

#make Egger test
ranktest(heterogeneity_Analysis_Results)

#make Begg test
regtest(heterogeneity_Analysis_Results)

#show the publication bias by funnel graph
funnel(
  heterogeneity_Analysis_Results)

#show the publication bias by Galbraith graph
#galbraith(heterogeneity_Analysis_Results)


###--------------------------------------------------------------###
##(4) Meta Regression Analysis;

##(4.1) Meta Regression Analysis on Ethnicity;
#set vector for regression analysis on ethnicity;
MODS_Ethnicity = cbind(rawData$Ethnicity)

#meta regression analysis on ethnicity
regression_Analysis_Results_On_Ethnicity = 
  META_REGRESSION_ANALYSIS_OR_DL(
    Data_for_OR_Calcultion, MODS_Ethnicity)

#show meta regression analysis on ethnicity
regression_Analysis_Results_On_Ethnicity

#show meta regression analysis on ethnicity by forest graph
forest(regression_Analysis_Results_On_Ethnicity, 
       atransf = exp, xlim = c(-3,4))
text(-3, 15, "Author(s) and Year", pos = 4)
text(4, 15, "Odds Ratio [95% CI]", pos = 2)

##(4.2) Meta Regression Analysis on Region;
#set vector for regression analysis on region;
MODS_Region = cbind(rawData$Region)

#meta regression analysis on region
regression_Analysis_Results_On_Region = 
  META_REGRESSION_ANALYSIS_OR_DL(
    Data_for_OR_Calcultion, MODS_Region)

#show meta regression analysis on region
regression_Analysis_Results_On_Region

#show meta regression analysis on region by forest graph
forest(regression_Analysis_Results_On_Region, 
       atransf = exp, xlim = c(-3,4))
text(-3, 15, "Author(s) and Year", pos = 4)
text(4, 15, "Odds Ratio [95% CI]", pos = 2)

##(4.3) Meta Regression Analysis on Disease Category;
#set vector for regression analysis on disease category;
MODS_Disease_Category = cbind(rawData$Disease_Category)

#meta regression analysis on disease category
regression_Analysis_Results_On_Disease_Category = 
  META_REGRESSION_ANALYSIS_OR_DL(
    Data_for_OR_Calcultion, MODS_Disease_Category)

#show meta regression analysis on disease category
regression_Analysis_Results_On_Disease_Category

#show meta regression analysis on disease category by forest graph
forest(regression_Analysis_Results_On_Disease_Category, 
       atransf = exp, xlim = c(-3,4))
text(-3, 15, "Author(s) and Year", pos = 4)
text(4, 15, "Odds Ratio [95% CI]", pos = 2)

##(4.4) Meta Regression Analysis on sex ratio;
#set vector for regression analysis on sex ratio;
MODS_Sex_Ratio = cbind(
  (rawData$Sex_Ratio_on_Male) / 
    (rawData$Sex_Ratio_on_Male + 
       rawData$Sex_Ratio_on_Female))

#meta regression analysis on sex ratio
regression_Analysis_Results_On_Sex_Ratio = 
  META_REGRESSION_ANALYSIS_OR_DL(
    Data_for_OR_Calcultion, MODS_Sex_Ratio)

#show meta regression analysis on sex ratio
regression_Analysis_Results_On_Sex_Ratio

#show meta regression analysis on disease category by forest graph
forest(regression_Analysis_Results_On_Sex_Ratio, 
       atransf = exp, xlim = c(-3,4))
text(-3, 15, "Author(s) and Year", pos = 4)
text(4, 15, "Odds Ratio [95% CI]", pos = 2)


##(4.5) Meta Regression Analysis on sample size ratio;
#set vector for regression analysis on sample size ratio;
MODS_Sample_Size_Ratio = cbind(
  (rawData$Sample_Size_in_Cases) / 
    (rawData$Sample_Size_in_Cases + 
       rawData$Sample_Size_in_Controls))

#meta regression analysis sample size ratio
regression_Analysis_Results_On_Sample_Size_Ratio = 
  META_REGRESSION_ANALYSIS_OR_DL(
    Data_for_OR_Calcultion, MODS_Sample_Size_Ratio)

#show meta regression analysis sample size ratio
regression_Analysis_Results_On_Sample_Size_Ratio

#show meta regression analysis on sample size ratio by forest graph
forest(regression_Analysis_Results_On_Sample_Size_Ratio, 
       atransf = exp, xlim = c(-3,4))
text(-3, 15, "Author(s) and Year", pos = 4)
text(4, 15, "Odds Ratio [95% CI]", pos = 2)

##(4.6) Meta Regression Analysis on the above five factors;
#set vector for regression analysis on the above five factors;
MODS_Five_Factors = cbind(
  MODS_Ethnicity,
  MODS_Region,
  MODS_Disease_Category,
  MODS_Sex_Ratio,
  MODS_Sample_Size_Ratio)

#meta regression analysis on five factors
regression_Analysis_Results_On_Five_Factors = 
  META_REGRESSION_ANALYSIS_OR_DL(
    Data_for_OR_Calcultion, MODS_Five_Factors)

#show meta regression analysis on five factors
regression_Analysis_Results_On_Five_Factors

#show meta regression analysis on the above five factor by forest
#graph
forest(regression_Analysis_Results_On_Five_Factors, 
       atransf = exp, xlim = c(-3,4))
text(-3, 15, "Author(s) and Year", pos = 4)
text(4, 15, "Odds Ratio [95% CI]", pos = 2)

##(4.7) Meta Regression Analysis on the quantity of AA in 
##case group;
#set vector for regression analysis the quantity of AA in 
#case group;
MODS_A_Case = cbind(a)

#meta regression analysis on the quantity of AA in case group
regression_Analysis_Results_On_A_Cases = 
  META_REGRESSION_ANALYSIS_OR_DL(
    Data_for_OR_Calcultion, MODS_A_Case)

#show meta regression analysis on the quantity of AA in case 
#group
regression_Analysis_Results_On_A_Cases

#show meta regression analysis on the the quantity of AA in 
#case group by forest graph
forest(regression_Analysis_Results_On_A_Cases, 
       atransf = exp, xlim = c(-3,4))
text(-3, 15, "Author(s) and Year", pos = 4)
text(4, 15, "Odds Ratio [95% CI]", pos = 2)

##(4.8) Meta Regression Analysis on the quantity of AA in 
##control group;
#set vector for regression analysis the quantity of AA in 
#control group;
MODS_A_Control = cbind(c)

#meta regression analysis on the quantity of AA in control 
#group
regression_Analysis_Results_On_A_Control = 
  META_REGRESSION_ANALYSIS_OR_DL(
    Data_for_OR_Calcultion, MODS_A_Control)

#show meta regression analysis on the quantity of A allele in 
#control group
regression_Analysis_Results_On_A_Control

#show meta regression analysis on the the quantity of A allele 
#in control 
#group by forest graph
forest(regression_Analysis_Results_On_A_Control, 
       atransf = exp, xlim = c(-3,4))
text(-3, 15, "Author(s) and Year", pos = 4)
text(4, 15, "Odds Ratio [95% CI]", pos = 2)

##(4.9) Meta Regression Analysis on the quantity of AG+GG in case 
##group;
#set vector for regression analysis the quantity of AG+GG in case 
#group;
MODS_G_Case = cbind(b)

#meta regression analysis on the quantity of AG+GG in case group
regression_Analysis_Results_On_G_Cases = 
  META_REGRESSION_ANALYSIS_OR_DL(
    Data_for_OR_Calcultion, MODS_G_Case)

#show meta regression analysis on the quantity of AG+GG in case 
#group
regression_Analysis_Results_On_G_Cases

#show meta regression analysis on the the quantity of AG+GG in 
#case group by forest graph
forest(regression_Analysis_Results_On_G_Cases, 
       atransf = exp, xlim = c(-3,4))
text(-3, 15, "Author(s) and Year", pos = 4)
text(4, 15, "Odds Ratio [95% CI]", pos = 2)

##(4.10) Meta Regression Analysis on the quantity of AG+GG in 
##control group;
#set vector for regression analysis the quantity of AG+GG in 
##control group;
MODS_G_Control = cbind(d)

#meta regression analysis on the quantity of AG+GG in control group
regression_Analysis_Results_On_G_Control = 
  META_REGRESSION_ANALYSIS_OR_DL(
    Data_for_OR_Calcultion, MODS_G_Control)

#show meta regression analysis on the quantity of AG+GG in 
#control group
regression_Analysis_Results_On_G_Control

#show meta regression analysis on the the quantity of AG+GG 
#in control 
#group by forest graph
forest(regression_Analysis_Results_On_G_Control, 
       atransf = exp, xlim = c(-3,4))
text(-3, 15, "Author(s) and Year", pos = 4)
text(4, 15, "Odds Ratio [95% CI]", pos = 2)

##(4.11) Meta Regression Analysis on the frequency of AA in 
##       control group;
#set vector for regression analysis;
AA_Frequence_in_Control = (c) / (c + d)
MODS_Sample_Size_Ratio = ~AA_Frequence_in_Control

#meta regression analysis on the frequency of AA in control group
regression_Analysis_Results_On_AA_Frequence_in_Control = 
  META_REGRESSION_ANALYSIS_OR_DL(
    Data_for_OR_Calcultion, MODS_Sample_Size_Ratio)

regression_Analysis_Results_On_AA_Frequence_in_Control

##(4.12) Meta Regression Analysis on the frequency of AG+GG in 
##       control group;
#set vector for regression analysis;
AGGG_Frequence_in_Control = (d) / (c + d)
MODS_Sample_Size_Ratio = ~AGGG_Frequence_in_Control

#meta regression analysis on the frequency of AG+GG in control group
regression_Analysis_Results_On_AGGG_Frequence_in_Control = 
  META_REGRESSION_ANALYSIS_OR_DL(
    Data_for_OR_Calcultion, MODS_Sample_Size_Ratio)

regression_Analysis_Results_On_AGGG_Frequence_in_Control

##(4.13) Meta Regression Analysis on the frequency of AA in 
##       case group;
#set vector for regression analysis;
AA_Frequence_in_Case = (a) / (a + b)
MODS_Sample_Size_Ratio = ~AA_Frequence_in_Case

#meta regression analysis on the frequency of AA in case group
regression_Analysis_Results_On_AA_Frequence_in_Case = 
  META_REGRESSION_ANALYSIS_OR_DL(
    Data_for_OR_Calcultion, MODS_Sample_Size_Ratio)

regression_Analysis_Results_On_AA_Frequence_in_Case

##(4.14) Meta Regression Analysis on the frequency of AG+GG in 
##       case group;
#set vector for regression analysis;
AGGG_Frequence_in_Case = (b) / (a + b)
MODS_Sample_Size_Ratio = ~AGGG_Frequence_in_Case

#meta regression analysis on the frequency of G allele in case group
regression_Analysis_Results_On_AGGG_Frequence_in_Case = 
  META_REGRESSION_ANALYSIS_OR_DL(
    Data_for_OR_Calcultion, MODS_Sample_Size_Ratio)

regression_Analysis_Results_On_AGGG_Frequence_in_Case


##(4.15) Meta Regression Analysis on the frequency of A and G allele in 
##       case group or control group;
#set vector for regression analysis;
A_case = (a) / (a + b)
G_case = (b) / (a + b)
A_control = (c) / (c + d)
G_control = (d) / (c + d)
MODS_Allele_Frequence = ~(
  A_case +
    G_case +
    A_control +
    G_control)

#meta regression analysis on the frequency of G allele in case group
regression_Analysis_Results_On_Four_Frequence = 
  META_REGRESSION_ANALYSIS_OR_DL(
    Data_for_OR_Calcultion, MODS_Allele_Frequence)

regression_Analysis_Results_On_Four_Frequence


##(4.16) Meta Regression Analysis on the four quantities in 
##       case group or control group;
#set vector for regression analysis;
MODS_Quantities = ~(a+b+c+d)

#meta regression analysis on the four quantities
regression_Analysis_Results_On_Quantities = 
  META_REGRESSION_ANALYSIS_OR_DL(
    Data_for_OR_Calcultion, MODS_Quantities)

regression_Analysis_Results_On_Quantities


###--------------------------------------------------------------###
##(5) Subgroup Analysis;


###--------------------------------------------------------------###
##(6) Sensitivity Analysis;

##make analysis
sensitivity_Analysis_Results = leave1out(heterogeneity_Analysis_Results)

##show resutls
sensitivity_Analysis_Results


###--------------------------------------------------------------###
##(7) Cumulative Meta-analysis.

#make cumulative meta-analysis
Cumulative_Analysis_Results = cumul(
  heterogeneity_Analysis_Results, 
  order = order(Data_for_OR_Calcultion$year))

#show analysis results by forest graph
forest(Cumulative_Analysis_Results, atransf = exp, xlim = c(-3, 3))
text(-3, 15, "Author(s) and Year", pos = 4)
text(3, 15, "Odds Ratio [95% CI]", pos = 2)
