# Supplementary material for: TLR4 Asp299Gly (rs4986790) polymorphism and coronary artery disease: a meta-analysis
Source: PeerJ. 2015 Nov 26;3:e1412. doi: 10.7717/peerj.1412 (PMC4671173; doi:10.7717/peerj.1412)
Supplement: Supplemental Information 2 [file peerj-03-1412-s004.zip › Raw Data and R Code/Code/Question_1_RecessiveModel.R]

###load data: read raw data from *.csv file
###rawData = read.csv(file.choose())
rawData = read.csv(
  "F:\\6. Planing\\2015.03.21-CR-Paper-TLR4\\Data\\CSV\\Question_1.csv", 
  header = TRUE, 
  sep = ",", 
  quote="\"", 
  dec=".", 
  fill = TRUE, 
  comment.char = "*"
)

###show data
#fix(rawData)
rawData

###prepare functions
##make mate analysis using Random-Effects Model
META_ANALYSIS_OR_DL = function(DATA)
{
  #load libray
  library("metafor")
  
  #meta analysis
  metaAnlysis = rma.uni(
    ai = DATA$a,
    bi = DATA$b,
    ci = DATA$c,
    di = DATA$d,
    data = DATA, 
    measure = "OR",
    method = "DL",
    slab = paste(DATA$author, DATA$year, sep = ", ")
  )
}

#make regression mate analysis using Random-Effects Model
META_REGRESSION_ANALYSIS_OR_DL = function(DATA, MODS)
{
  
  #load libray
  library("metafor")
  
  #meta regression analysis
  meta_Regression_Anlysis = rma.uni(
    ai = DATA$a,
    bi = DATA$b,
    ci = DATA$c,
    di = DATA$d,
    data = DATA, 
    mods = MODS,
    measure = "OR",
    method = "DL",
    slab = paste(
      DATA$author, 
      DATA$year, sep = ", ")
  )
}


###The following code includes four models of question 1 in the paper: 
##1. A Allele v.s. G Allele;
##2. Dominant Model; 
##3. Recessive Model;
##4. Super-dominant Model.

###Every model include following seven five aspects:
##(1) Data Preparing;
##(2) Heterogeneity Analysis, i.e. General meta analysis;
##(3) Evalution of Publication Bias: i.e. Egger test and Begg test;
##(4) Sensitivity Analysis;
##(5) Cumulative Meta-analysis.


###3. Recessive Model;
###--------------------------------------------------------------###
##(1) Data Preparing;

#set cases and controls
#the number of occur in cases
a = rawData$GG_Cases
#the number of no-occur in cases
b = rawData$AA_Cases + rawData$AG_Cases
#the number of total cases
n1 = a + b
#the number of occur in controls
c = rawData$GG_Controls
#the number of no-occur in controls
d = rawData$AA_Controls + rawData$AG_Controls
#the number of total controls
n2 = c + d

#set data for OR
Data_for_OR_Calcultion = data.frame(
  author = rawData$Study, 
  year = rawData$Year,
  a, b, n1, 
  c, d, n2
)

#show data
fix(Data_for_OR_Calcultion)


###--------------------------------------------------------------###
##(2) Heterogeneity Analysis, i.e. General meta analysis;

#make mate analysis using Random-Effects Model
heterogeneity_Analysis_Results = 
  META_ANALYSIS_OR_DL(Data_for_OR_Calcultion)

#show analysis results
heterogeneity_Analysis_Results

#show analysis results by forest graph
forest(heterogeneity_Analysis_Results, atransf = exp, xlim = c(-13,13))
text(-13, 15, "Author(s) and Year", pos = 4)
text(13, 15, "Odds Ratio [95% CI]", pos = 2)

###--------------------------------------------------------------###
##(3) Evalution of Publication Bias: i.e. Egger test and Begg test;

#make Egger test
ranktest(heterogeneity_Analysis_Results)

#make Begg test
regtest(heterogeneity_Analysis_Results)

#show the publication bias by funnel graph
funnel(
  heterogeneity_Analysis_Results)

#show the publication bias by Galbraith graph
#galbraith(heterogeneity_Analysis_Results)


###--------------------------------------------------------------###
##(4) Sensitivity Analysis;

##make analysis
sensitivity_Analysis_Results = leave1out(heterogeneity_Analysis_Results)

##show resutls
sensitivity_Analysis_Results


###--------------------------------------------------------------###
##(5) Cumulative Meta-analysis.

#make cumulative meta-analysis
Cumulative_Analysis_Results = cumul(
  heterogeneity_Analysis_Results, 
  order = order(Data_for_OR_Calcultion$year))

#show analysis results by forest graph
forest(Cumulative_Analysis_Results, atransf = exp, xlim = c(-13, 13))
text(-13, 15, "Author(s) and Year", pos = 4)
text(13, 15, "Odds Ratio [95% CI]", pos = 2)
