# Supplementary material for: TLR4 Asp299Gly (rs4986790) polymorphism and coronary artery disease: a meta-analysis
Source: PeerJ. 2015 Nov 26;3:e1412. doi: 10.7717/peerj.1412 (PMC4671173; doi:10.7717/peerj.1412)
Supplement: Supplemental Information 2 [file peerj-03-1412-s004.zip › Raw Data and R Code/Code/Question_3.R]

###load data: read raw data from *.csv file
###rawData = read.csv(file.choose())
rawData = read.csv(
  "F:\\6. Planing\\2015.03.21-CR-Paper-TLR4\\Data\\CSV\\Question_3.csv", 
  header = TRUE, 
  sep = ",", 
  quote="\"", 
  dec=".", 
  fill = TRUE, 
  comment.char = "*"
)

###show data
fix(rawData)

#set data for SMD
SMD = data.frame(
	Study = rawData$Study, 
  Year = rawData$Year, 
	Mean_AA = rawData$Mean_AA, 
	SD_AA = rawData$SD_AA, 
	N_AA = rawData$N_AA, 
	Mean_GG_GA = rawData$Mean_GG_GA, 
	SD_GG_GA = rawData$SD_GG_GA, 
	N_GG_GA= rawData$N_GG_GA
)


###show data
fix(SMD)

#load libray
library("metafor")


###The following code includes two measures of question 3 in the paper: 
##1. WMD(Weighted Mean Difference)
##2. SMD(Standardized Mean Difference)


###Every measures include following seven five aspects:
##(1) Heterogeneity Analysis, i.e. General meta analysis;
##(2) Evalution of Publication Bias: i.e. Egger test and Begg test;
##(3) Sensitivity Analysis;


###1. WMD(Weighted Mean Difference)
###--------------------------------------------------------------###
##(1) Heterogeneity Analysis, i.e. General meta analysis;

#make mate analysis using Random-Effects Model
heterogeneity_Analysis_Results_wmd = rma.uni(
	n1i = N_AA, 
	n2i = N_GG_GA, 
	m1i = Mean_AA, 
	m2i = Mean_GG_GA, 
	sd1i = SD_AA, 
	sd2i = SD_GG_GA, 
	data = SMD, 
	measure = "MD", 
	method  = "DL", 
	slab = paste(Study, Year, sep = ", ")
)

#show analysis results
heterogeneity_Analysis_Results_wmd

#show analysis results by forest graph
forest(heterogeneity_Analysis_Results_wmd, xlim = c(-16,10))#
text(-16, 9, "Author(s) and Year", pos = 4)
text(10, 9, "Mean Differece [95% CI]", pos = 2)

###--------------------------------------------------------------###
##(2) Evalution of Publication Bias: i.e. Egger test and Begg test;

#make Egger test
ranktest(heterogeneity_Analysis_Results_wmd)

#make Begg test
regtest(heterogeneity_Analysis_Results_wmd)

#show the publication bias by funnel graph
funnel(heterogeneity_Analysis_Results_wmd)


###--------------------------------------------------------------###
##(3) Sensitivity Analysis;

##make analysis
sensitivity_Analysis_Results = leave1out(heterogeneity_Analysis_Results_wmd)

##show resutls
sensitivity_Analysis_Results


###2. SMD(Standardized Mean Difference)
###--------------------------------------------------------------###
##(1) Heterogeneity Analysis, i.e. General meta analysis;

#make mate analysis using Random-Effects Model
heterogeneity_Analysis_Results_smd = rma.uni(
  n1i = N_AA, 
  n2i = N_GG_GA, 
  m1i = Mean_AA, 
  m2i = Mean_GG_GA, 
  sd1i = SD_AA, 
  sd2i = SD_GG_GA, 
  data = SMD, 
  measure = "SMD", 
  method  = "DL", 
  slab = paste(Study, Year, sep = ", ")
)

#show analysis results
heterogeneity_Analysis_Results_smd

#show analysis results by forest graph
forest(heterogeneity_Analysis_Results_smd, xlim = c(-4,2.5))#
text(-4, 9, "Author(s) and Year", pos = 4)
text(2.5, 9, "Mean Differece [95% CI]", pos = 2)

###--------------------------------------------------------------###
##(2) Evalution of Publication Bias: i.e. Egger test and Begg test;

#make Egger test
ranktest(heterogeneity_Analysis_Results_smd)

#make Begg test
regtest(heterogeneity_Analysis_Results_smd)

#show the publication bias by funnel graph
funnel(heterogeneity_Analysis_Results_smd)


###--------------------------------------------------------------###
##(3) Sensitivity Analysis;

##make analysis
sensitivity_Analysis_Results = leave1out(heterogeneity_Analysis_Results_smd)

##show resutls
sensitivity_Analysis_Results
