# Supplementary material for: TLR4 Asp299Gly (rs4986790) polymorphism and coronary artery disease: a meta-analysis
Source: PeerJ. 2015 Nov 26;3:e1412. doi: 10.7717/peerj.1412 (PMC4671173; doi:10.7717/peerj.1412)
Supplement: Supplemental Information 2 [file peerj-03-1412-s004.zip › Raw Data and R Code/Data/Question_1.csv]

Study	Year	Ethnicity	Region	Disease_Category	Sample_Size_in_Cases	Sample_Size_in_Controls	Sex_Ratio_on_Male	Sex_Ratio_on_Female	AA_Cases	AG_Cases	GG_Cases	Sex_Ratio_on_Male_in_Cases	Sex_Ratio_on_Female_in_Cases	AA_Controls	AG_Controls	GG_Controls	Sex_Ratio_on_Male_in_Controls	Sex_Ratio_on_Female_in_Controls	HWE
Martinez-Rios	2013	Mexican	Mexico	ACS	457	283	570	170	425	32	0	368	89	267	16	0	202	81	Y
Ameziane	2003	Caucasian	France	ACS	183	216	353	46	169	14	0	160	23	187	28	1	193	23	Y
O'Halloran (ACS)	2006	Caucasian	Ireland	ACS	1598	386	1457	527	1048	182	7	1232	366	343	42	1	225	161	Y
O'Halloran (SA)	2006	Caucasian	Ireland	SA	1598	386	1457	527	307	54	0	1232	366	343	42	1	225	161	Y
Edfeldt	2004	Caucasian	Sweden	MI	1164	1508	1838	834	1038	126	0	821	343	1374	133	1	1017	491	Y
Zee	2005	Caucasian	US	MI	370	695	1065	0	323	46	1	370	0	605	87	3	695	0	Y
Koch	2006	Caucasian	Germany	MI	3657	1211	3385	1483	3283	360	14	2772	885	1069	138	4	613	598	Y
Dzumhur	2012	Caucasian	Croatia	MI	119	120	171	68	104	15	0	81	38	98	22	0	90	30	Y
Nebel	2007	Caucasian	Germany	MI	606	323	929	0	521	82	3	606	0	293	30	0	323	0	Y
Balistreri	2004	Caucasian	Italy	MI	105	182	287	0	100	5	0	105	0	155	23	4	182	0	Y
Morange	2004	Caucasian	France	CAD	247	490	737	0	211	35	1	247	0	439	50	1	490	0	Y
Golovkin	2014	Caucasian	Russia	CAD	702	300	797	205	599	98	4	558	144	253	46	1	239	61	Y
Guven	2015	Turks	Turkey	CAD	150	150	149	151	140	7	3	76	74	134	14	2	73	77	Y
