# Supplementary material for: TLR4 Asp299Gly (rs4986790) polymorphism and coronary artery disease: a meta-analysis
Source: PeerJ. 2015 Nov 26;3:e1412. doi: 10.7717/peerj.1412 (PMC4671173; doi:10.7717/peerj.1412)
Supplement: Supplemental Information 2 [file peerj-03-1412-s004.zip › Raw Data and R Code/Data/Question_2.csv]

Study	Year	0_AA	0_GA_GG	1_AA	1_GA_GG	2_AA	2_GA_GG	3_AA	3_GA_GG
Yang	2003	290	32	393	48	319	34	254	30
Dzumhur	2012	6	0	26	7	24	3	31	4
Guven	2015	134	16	45	5	42	2	53	3
Boekholdt	2003	0	0	249	32	195	29	131	17
Hernesniemi	2006	0	0	0	0	164	29	61	9
