# Supplementary material for: TLR4 Asp299Gly (rs4986790) polymorphism and coronary artery disease: a meta-analysis
Source: PeerJ. 2015 Nov 26;3:e1412. doi: 10.7717/peerj.1412 (PMC4671173; doi:10.7717/peerj.1412)
Supplement: Supplemental Information 2 [file peerj-03-1412-s004.zip › Raw Data and R Code/Data/Question_3.csv]

Study	Year	Mean_AA	SD_AA	N_AA	Mean_GG_GA	SD_GG_GA	N_GG_GA
Kolek(mg/dl)	2004	1.23	0.913	1725	1.11	0.873	169
Edfeldt	2004	1.5	1.67	1791	1.6	2	186
Beijk(GENDER)	2010	5.8	0.34	2344	6.6	0.81	338
Beijk(GEISHA)	2010	5	0.5	202	5.5	1.4	22
Hernesniemi	2008	1.92	4	1812	1.695219	2.768509	389
Netea	2004	3.8	5.6	261	6.5	10.6	32
Kiechl	2002	3.72	7.8	755	2.445455	3.746545	55
