# Supplementary material for: TLR4 Asp299Gly (rs4986790) polymorphism and coronary artery disease: a meta-analysis
Source: PeerJ. 2015 Nov 26;3:e1412. doi: 10.7717/peerj.1412 (PMC4671173; doi:10.7717/peerj.1412)
Supplement: Supplemental Information 2 [file peerj-03-1412-s004.zip › Raw Data and R Code/Data/Question_4.csv]

Study	Year	Statin_AA_incidence	Statin_AA_total	Statin_AG_GG_incidence	Statin_AG_GG_total	No_statin_AA_incidence	No_statin_AA_total	No_statin_AG_GG_incidence	No_statin_AG_GG_total
Boekholdt	2003	32	278	1	51	54	299	8	27
Kolek	2004	61	285	8	22	391	1437	37	147
Beijk	2010	134	1285	16	176	90	1059	20	162
